# Supplementary material for: Plasmodium gametocytes display homing and vascular transmigration in the host bone marrow
Source: Sci Adv. 2018 May 23;4(5):eaat3775. doi: 10.1126/sciadv.aat3775 (PMC5966192; doi:10.1126/sciadv.aat3775)
Supplement: http://advances.sciencemag.org/cgi/content/full/4/5/eaat3775/DC1 [file aat3775_tableS1.xls]

## Sheet: DeNizetalSuppTableS1.csv
Gene type	[Gene ID]	stage	BM91	B91	H91	BM92	B92	H92	BM98	B98	H98	BM99	B99	BM100	B100	H100	BM101	B101	H101	BM94	B94	H94	BM95	B95	H95	BM96	B96	H96
Endogenous	PF3D7_0104300	asex_circulation	12	947	402	13	11	45	7	597	168	14	18	12	93	14	11	7	20	17	400	18	6	159	99	9	84	51
Endogenous	PF3D7_0109800	asex_circulation	9	2088	1388	5	5	86	7	1143	293	5	16	6	173	10	1	9	6	5	536	9	3	226	104	4	125	63
Endogenous	PF3D7_0113000	asex_circulation	18	385	209	14	7	99	9	4070	1030	4	17	6	322	21	6	5	5	6	266	9	7	1134	348	21	93	33
Endogenous	PF3D7_0113600	asex_circulation	4	3	2	11	2	1	6	4	2	4	4	5	6	2	1	4	1	8	3	3	4	2	5	8	12	9
Endogenous	PF3D7_0113700	asex_circulation	6	1241	760	3	1	25	2	527	122	1	8	1	52	2	1	1	1	1	221	2	3	259	179	1	50	11
Endogenous	PF3D7_0113900	asex_circulation	11	1257	671	8	5	146	8	362	64	13	15	11	42	9	6	6	7	2	516	20	5	1022	728	13	84	44
Endogenous	PF3D7_0201500	asex_circulation	6	1331	845	2	6	73	6	1043	208	2	12	2	149	10	5	3	3	4	300	5	1	499	240	4	67	30
Endogenous	PF3D7_0201900	asex_circulation	5	1831	960	7	3	70	12	3339	642	2	16	6	338	13	2	8	1	10	481	11	3	1723	803	4	116	67
Endogenous	PF3D7_0202000	asex_circulation	1	2571	1080	2	1	525	4	12334	2383	1	29	4	1003	40	1	2	2	1	1342	11	1	5943	3699	4	291	100
Endogenous	PF3D7_0202100	asex_circulation	5	1686	1081	2	1	11	9	146	34	6	6	3	29	4	2	3	4	5	383	10	4	105	88	6	73	24
Endogenous	PF3D7_0202200	asex_circulation	4	588	239	2	3	29	4	81	18	4	8	2	8	6	2	1	1	10	226	7	4	307	301	4	60	14
Endogenous	PF3D7_0203700	asex_circulation	7	585	373	5	4	27	4	427	87	2	4	6	68	8	2	5	4	3	143	6	7	62	45	8	33	15
Endogenous	PF3D7_0204400	asex_circulation	13	53	10	18	4	15	10	66	36	7	2	5	25	9	8	4	6	5	46	7	2	9	8	10	14	12
Endogenous	PF3D7_0204500	asex_circulation	19	276	141	22	5	32	14	328	84	8	12	7	40	17	4	7	12	10	196	10	8	83	30	11	37	19
Endogenous	PF3D7_0204700	asex_circulation	5	3580	2194	3	3	148	9	2601	665	1	46	3	343	18	3	6	4	12	1285	14	4	483	325	5	224	119
Endogenous	PF3D7_0209000	asex_circulation	7	229	138	7	2	6	5	38	14	2	2	2	6	5	1	3	4	15	83	6	1	58	25	5	32	9
Endogenous	PF3D7_0215300	asex_circulation	3	532	239	3	5	8	3	58	16	1	6	2	4	2	1	3	2	8	162	6	1	86	66	5	33	18
Endogenous	PF3D7_0219700	asex_circulation	1	391	271	1	3	16	4	81	20	1	2	1	7	5	1	2	2	1	94	10	1	46	71	3	22	6
Endogenous	PF3D7_0220200	asex_circulation	2	925	625	4	1	106	8	3491	804	3	22	6	456	31	1	4	3	5	434	10	5	577	214	6	150	85
Endogenous	PF3D7_0301000	asex_circulation	2	343	180	6	3	10	6	12	2	1	4	3	2	3	3	3	1	4	228	5	1	96	79	5	27	13
Endogenous	PF3D7_0301600	asex_circulation	23	1099	745	37	18	37	21	618	177	18	18	12	92	20	18	13	19	14	208	23	21	186	103	28	60	24
Endogenous	PF3D7_0301700	asex_circulation	30	4659	2282	37	15	166	22	7330	1580	13	47	18	691	73	14	14	27	22	975	25	10	3252	1486	30	211	137
Endogenous	PF3D7_0305300	asex_circulation	27	2091	1270	36	14	77	23	956	248	14	23	12	180	26	13	20	4	14	569	18	12	172	133	16	85	51
Endogenous	PF3D7_0306800	asex_circulation	14	723	555	23	17	62	15	823	211	7	21	11	142	35	10	9	15	17	383	19	18	207	109	16	95	43
Endogenous	PF3D7_0307200	asex_circulation	15	2548	1968	20	4	284	20	2844	784	9	53	5	556	38	8	14	10	14	1012	12	6	507	339	14	225	119
Endogenous	PF3D7_0318900	asex_circulation	6	1616	1082	4	4	64	6	1110	334	4	22	10	187	12	5	3	3	9	596	16	6	98	65	3	81	44
Endogenous	PF3D7_0321900	asex_circulation	16	441	200	14	8	29	12	429	115	6	14	8	64	16	10	9	6	11	349	12	9	52	40	13	51	31
Endogenous	PF3D7_0401800	asex_circulation	1	4632	1705	3	1	74	3	8137	1437	4	9	3	108	15	1	2	3	5	1114	9	1	1569	483	3	156	56
Endogenous	PF3D7_0401900	asex_circulation	2	83	38	3	3	3	3	37	14	4	3	3	2	2	2	6	1	1	27	5	3	27	25	2	5	2
Endogenous	PF3D7_0424400	asex_circulation	2	277	118	4	2	8	6	16	3	4	1	5	1	5	3	3	3	4	80	3	1	51	13	4	31	3
Endogenous	PF3D7_0424500	asex_circulation	28	1119	558	36	16	23	22	288	81	9	14	15	56	24	14	10	7	14	242	17	10	508	357	18	74	37
Endogenous	PF3D7_0424800	asex_circulation	3	300	170	3	3	13	3	26	7	2	3	2	3	2	3	2	3	2	209	14	1	183	52	2	36	17
Endogenous	PF3D7_0501000	asex_circulation	21	986	863	39	19	127	25	2569	569	10	26	6	501	47	9	14	17	9	376	20	16	440	227	16	120	76
Endogenous	PF3D7_0501200	asex_circulation	4	1038	571	4	3	244	6	4422	956	4	15	2	607	23	2	3	4	5	527	14	7	1271	438	3	151	36
Endogenous	PF3D7_0501300	asex_circulation	6	1081	618	3	3	186	5	699	145	2	12	3	70	12	3	7	3	2	234	19	3	1177	1145	2	70	28
Endogenous	PF3D7_0501400	asex_circulation	10	967	383	16	20	107	18	188	51	14	17	17	28	12	12	10	16	12	364	22	10	172	240	18	53	36
Endogenous	PF3D7_0509800	asex_circulation	18	1176	663	30	9	30	18	733	204	6	18	15	120	14	7	10	4	20	456	16	5	64	38	24	71	39
Endogenous	PF3D7_0513200	asex_circulation	10	1045	528	5	4	30	4	606	160	5	15	3	119	8	6	5	6	12	398	12	4	92	34	6	47	29
Endogenous	PF3D7_0520000	asex_circulation	6	1452	1136	3	4	184	1	1857	521	5	21	3	397	18	1	6	1	7	675	8	5	166	126	4	155	73
Endogenous	PF3D7_0523000	asex_circulation	3	1280	732	3	1	79	1	1149	298	3	11	1	226	15	1	2	1	3	438	8	2	317	201	1	95	50
Endogenous	PF3D7_0524000	asex_circulation	2	828	471	1	1	67	3	1168	249	1	14	2	184	10	3	4	1	7	373	7	1	424	297	1	71	27
Endogenous	PF3D7_0525000	asex_circulation	4	4134	1898	5	3	71	3	5756	1078	3	41	4	367	23	1	6	4	8	796	6	1	523	150	6	214	101
Endogenous	PF3D7_0525100	asex_circulation	60	2478	1157	67	66	144	75	1788	434	69	83	63	261	76	53	74	85	82	970	74	56	442	305	70	195	112
Endogenous	PF3D7_0525500	asex_circulation	14	279	141	22	5	9	12	126	45	5	11	11	25	8	4	4	11	7	103	9	5	22	21	11	32	16
Endogenous	PF3D7_0526500	asex_circulation	7	460	264	5	4	37	13	636	148	9	2	3	76	9	2	2	3	5	272	7	5	195	111	3	65	23
Endogenous	PF3D7_0527500	asex_circulation	5	1076	719	12	11	96	9	1359	304	9	17	3	262	29	6	7	8	13	611	12	5	174	102	7	110	52
Endogenous	PF3D7_0527900	asex_circulation	6	436	293	2	5	30	4	484	134	2	5	2	69	5	1	6	1	5	232	4	2	71	51	7	52	33
Endogenous	PF3D7_0528100	asex_circulation	3	1020	669	6	2	54	6	798	195	2	20	3	129	13	1	6	7	5	581	9	2	93	46	4	83	50
Endogenous	PF3D7_0532300	asex_circulation	5	270	169	3	1	14	4	504	98	1	8	2	28	4	1	3	3	5	53	2	1	355	179	2	22	14
Endogenous	PF3D7_0532400	asex_circulation	6	480	304	10	9	70	18	1039	239	13	15	13	151	22	11	18	10	9	286	16	13	533	225	20	87	23
Endogenous	PF3D7_0601900	asex_circulation	8	1366	1044	5	4	121	9	3489	707	4	15	5	315	30	3	7	7	8	383	14	6	1533	795	9	94	58
Endogenous	PF3D7_0603300	asex_circulation	9	486	315	11	7	21	4	248	66	8	9	3	97	13	3	6	7	9	237	10	3	100	31	8	61	22
Endogenous	PF3D7_0621200	asex_circulation	3	358	355	6	4	28	2	1090	275	5	6	3	100	5	2	4	3	4	126	7	1	238	99	5	40	16
Endogenous	PF3D7_0622900	asex_circulation	2	1462	623	6	2	23	3	610	117	2	5	5	70	5	4	2	3	6	274	6	1	129	92	4	56	25
Endogenous	PF3D7_0627800	asex_circulation	4	539	302	6	3	61	6	476	113	2	10	3	79	8	3	4	4	4	358	11	3	105	47	5	62	29
Endogenous	PF3D7_0702000	asex_circulation	1	452	283	1	1	13	3	118	28	4	1	3	7	2	1	2	1	2	15	2	1	90	87	1	19	9
Endogenous	PF3D7_0702400	asex_circulation	34	4775	2923	43	11	490	27	11153	2261	17	56	20	959	67	14	16	11	29	1387	30	5	4757	2623	22	296	158
Endogenous	PF3D7_0703900	asex_circulation	25	471	257	22	6	24	11	543	122	9	13	10	106	17	8	9	9	11	209	11	4	63	44	15	48	21
Endogenous	PF3D7_0708400	asex_circulation	1	3673	1681	4	5	365	3	7619	1512	4	34	5	886	45	1	7	5	13	1856	7	1	1543	906	5	231	99
Endogenous	PF3D7_0710100	asex_circulation	5	527	249	5	5	32	8	231	73	4	9	2	49	11	4	1	1	6	248	10	3	42	31	3	48	22
Housekeeping	PF3D7_0716700	asex_circulation	6	227	139	3	1	9	4	39	12	3	2	1	13	2	1	1	1	3	126	4	1	26	11	1	26	9
Endogenous	PF3D7_0721200	asex_circulation	16	376	268	23	9	13	13	121	38	5	6	8	21	16	8	10	13	10	208	11	7	33	37	16	46	23
Endogenous	PF3D7_0721300	asex_circulation	4	779	557	11	2	21	7	635	153	1	7	4	98	14	2	4	3	8	208	7	1	115	69	4	58	32
Endogenous	PF3D7_0722900	asex_circulation	6	63	20	3	1	1	2	10	6	2	2	2	1	2	1	1	1	4	39	4	1	2	3	5	10	3
Endogenous	PF3D7_0727200	asex_circulation	4	413	254	4	2	15	3	200	49	3	3	1	38	4	1	2	5	6	160	9	1	66	34	9	33	12
Endogenous	PF3D7_0729300	asex_circulation	1	620	445	9	5	30	4	911	188	2	9	6	116	16	5	3	3	10	182	8	2	124	88	8	54	25
Endogenous	PF3D7_0730300	asex_circulation	4	1845	693	3	3	131	6	3057	452	6	24	5	403	13	1	4	4	5	647	11	1	384	267	8	123	55
Endogenous	PF3D7_0730900	asex_circulation	1	1374	619	1	2	39	7	2130	399	4	9	1	151	7	1	1	1	3	192	9	1	931	442	2	35	28
Endogenous	PF3D7_0731100	asex_circulation	29	850	448	47	14	76	17	725	214	12	22	11	87	21	14	17	12	17	203	21	16	380	270	28	48	33
Endogenous	PF3D7_0731800	asex_circulation	6	1553	795	7	2	24	7	200	62	5	14	5	20	3	2	4	3	10	365	11	3	173	85	6	61	41
Endogenous	PF3D7_0802000	asex_circulation	7	701	393	4	5	50	4	1246	286	2	24	1	191	12	1	2	2	5	341	5	2	68	20	7	77	43
Endogenous	PF3D7_0802300	asex_circulation	8	751	453	4	1	28	9	618	136	6	7	5	69	4	8	7	7	10	272	10	8	175	84	8	49	25
Endogenous	PF3D7_0811500	asex_circulation	2	260	159	6	6	15	7	186	74	4	4	5	44	2	2	7	2	1	136	12	5	34	23	3	33	16
Endogenous	PF3D7_0813900	asex_circulation	6	1211	1100	3	3	178	5	1606	429	1	32	5	353	17	1	3	1	11	541	15	5	230	179	3	124	61
Endogenous	PF3D7_0814000	asex_circulation	5	1991	1526	2	5	220	4	2216	562	1	25	5	431	28	2	7	1	5	843	17	1	441	242	5	141	102
Endogenous	PF3D7_0817300	asex_circulation	7	1020	382	6	2	53	6	2182	480	1	16	1	231	14	1	1	1	2	662	3	1	320	141	4	109	58
Endogenous	PF3D7_0821400	asex_circulation	7	1377	603	7	7	82	5	770	245	5	12	7	112	15	3	2	2	4	1121	14	3	153	147	2	122	45
Endogenous	PF3D7_0831100	asex_circulation	2	367	172	7	5	6	6	18	6	1	1	4	7	6	3	1	5	4	184	7	1	61	11	3	31	5
Endogenous	PF3D7_0904000	asex_circulation	11	1069	667	4	5	66	7	1227	295	5	21	3	149	19	5	10	6	7	513	8	6	186	138	15	98	54
Endogenous	PF3D7_0909700	asex_circulation	4	740	422	3	3	5	5	251	35	1	8	8	34	6	3	3	2	3	216	5	2	54	36	3	52	17
Endogenous	PF3D7_0922500	asex_circulation	7	1470	1017	4	5	414	5	2946	747	2	31	5	685	32	2	7	4	6	1059	12	2	365	183	6	223	119
Endogenous	PF3D7_0923300	asex_circulation	32	316	196	41	19	21	30	77	29	9	14	11	22	27	8	17	17	17	201	13	10	117	36	20	59	25
Endogenous	PF3D7_0936000	asex_circulation	8	303	133	7	3	57	6	51	14	3	2	1	6	4	1	3	1	5	131	8	4	231	255	1	23	14
Endogenous	PF3D7_1001500	asex_circulation	5	1286	778	2	8	602	4	901	223	3	15	6	56	13	3	6	2	12	316	56	3	1512	1781	1	106	39
Endogenous	PF3D7_1001900	asex_circulation	2	885	447	2	7	78	6	680	158	1	10	4	75	9	6	1	3	5	335	10	3	236	257	2	74	31
Endogenous	PF3D7_1004000	asex_circulation	11	2812	2145	6	1	325	2	2901	843	7	39	8	632	36	4	5	4	11	1276	21	4	469	300	7	256	110
Endogenous	PF3D7_1007600	asex_circulation	1	372	309	1	1	15	1	189	61	4	5	1	48	3	1	5	1	2	177	5	1	45	18	1	26	15
Endogenous	PF3D7_1009800	asex_circulation	6	187	104	7	2	8	5	194	47	1	4	1	24	3	3	5	2	5	7	1	3	23	25	7	22	8
Endogenous	PF3D7_1009900	asex_circulation	26	262	140	50	11	16	20	139	56	11	18	13	44	17	17	13	12	11	131	16	8	54	33	22	55	26
Endogenous	PF3D7_1014400	asex_circulation	25	247	117	35	15	28	17	223	52	8	9	13	60	17	14	8	9	12	145	16	5	57	36	16	39	25
Endogenous	PF3D7_1016400	asex_circulation	19	627	421	26	9	86	11	1132	270	6	10	10	211	25	2	8	21	15	283	26	11	258	89	16	80	43
Endogenous	PF3D7_1019400	asex_circulation	10	1601	1423	20	6	216	10	2365	654	7	28	8	426	32	7	7	10	9	793	8	2	519	377	10	151	71
Endogenous	PF3D7_1022600	asex_circulation	3	830	552	5	2	17	2	258	70	2	4	2	61	1	1	1	1	6	153	5	1	31	44	6	32	18
Endogenous	PF3D7_1024800	asex_circulation	7	3936	2361	4	7	260	5	2784	654	4	69	5	443	25	5	8	4	14	1077	18	3	754	485	4	309	179
Endogenous	PF3D7_1033200	asex_circulation	24	4083	2227	27	5	160	14	4263	966	5	71	7	397	29	14	21	11	16	1202	26	6	339	161	19	358	214
Endogenous	PF3D7_1103700	asex_circulation	6	329	262	7	5	56	6	461	126	4	8	4	99	8	3	4	4	5	358	6	5	77	52	2	43	23
Endogenous	PF3D7_1104100	asex_circulation	19	255	172	30	16	19	19	234	51	8	11	10	47	16	5	9	20	9	115	12	10	21	9	15	23	19
Endogenous	PF3D7_1116700	asex_circulation	8	2807	1092	5	4	165	4	3341	647	2	18	3	313	18	5	1	3	9	675	8	1	820	421	3	131	74
Endogenous	PF3D7_1119400	asex_circulation	5	515	276	9	4	14	8	411	89	3	7	3	76	4	4	4	3	7	328	6	2	66	35	4	61	22
Endogenous	PF3D7_1120400	asex_circulation	17	289	171	36	19	14	21	100	34	10	13	13	24	27	8	11	13	9	76	12	10	15	16	12	22	16
Endogenous	PF3D7_1134000	asex_circulation	1	1424	952	4	1	73	5	1499	351	2	10	3	362	20	2	2	3	7	428	6	1	62	35	3	113	53
Endogenous	PF3D7_1144000	asex_circulation	3	1899	1706	14	11	412	6	3967	1144	3	46	5	764	38	6	3	6	6	1354	20	1	89	60	6	235	136
Endogenous	PF3D7_1149500	asex_circulation	22	527	292	38	11	30	25	209	66	10	16	6	24	18	13	8	16	18	152	21	8	121	106	18	45	19
Endogenous	PF3D7_1149600	asex_circulation	3	905	557	9	1	21	8	258	71	4	11	11	28	8	3	7	3	6	143	5	3	141	90	11	38	9
Endogenous	PF3D7_1200700	asex_circulation	4	843	372	6	1	63	6	302	69	4	5	1	24	5	3	5	3	12	194	12	1	204	210	3	49	15
Endogenous	PF3D7_1201200	asex_circulation	4	719	359	4	3	19	2	112	33	1	5	1	19	1	2	2	1	1	187	7	4	100	133	1	33	26
Endogenous	PF3D7_1208200	asex_circulation	6	249	133	7	3	5	7	19	12	4	6	2	4	4	2	3	4	8	124	8	5	33	9	6	30	6
Endogenous	PF3D7_1208600	asex_circulation	8	578	416	8	5	30	7	573	137	1	11	2	135	8	2	2	2	5	306	15	2	54	17	3	81	25
Endogenous	PF3D7_1211900	asex_circulation	3	1250	644	5	5	37	7	1110	271	1	17	6	156	8	3	9	2	4	551	13	2	141	100	8	80	44
Endogenous	PF3D7_1216200	asex_circulation	4	148	114	5	5	18	4	195	53	6	1	3	57	4	1	2	5	3	113	4	5	10	7	3	21	8
Endogenous	PF3D7_1225600	asex_circulation	3	419	283	2	8	25	5	303	80	1	10	1	75	4	4	5	4	4	194	4	1	39	23	2	48	27
Endogenous	PF3D7_1229000	asex_circulation	4	403	300	1	1	23	1	291	71	4	9	2	62	4	2	3	2	3	232	5	2	17	14	1	40	20
Endogenous	PF3D7_1230700	asex_circulation	10	1127	500	8	9	48	19	734	168	7	21	6	82	12	4	14	8	14	570	16	13	200	143	12	85	42
Endogenous	PF3D7_1235800	asex_circulation	5	240	140	4	2	12	10	82	18	7	5	2	16	3	1	5	3	6	150	8	4	54	19	6	27	9
Endogenous	PF3D7_1238800	asex_circulation	5	1855	868	4	6	77	7	1655	333	1	13	4	216	17	5	4	2	7	705	14	4	304	220	5	121	54
Endogenous	PF3D7_1240100	asex_circulation	5	1477	816	3	4	21	6	181	67	3	6	3	15	4	3	2	4	10	450	8	1	116	131	4	72	29
Endogenous	PF3D7_1244100	asex_circulation	3	836	416	3	3	16	6	512	120	1	10	5	92	2	1	1	3	3	296	2	2	20	10	1	36	18
Endogenous	PF3D7_1250000	asex_circulation	15	402	375	26	8	25	14	394	91	9	11	10	96	21	6	9	5	4	190	12	7	57	40	11	35	29
Endogenous	PF3D7_1250600	asex_circulation	3	408	247	4	4	34	6	361	109	6	6	6	67	4	1	1	3	10	237	6	1	58	21	4	54	24
Endogenous	PF3D7_1251600	asex_circulation	16	815	426	14	8	18	9	531	98	7	10	4	98	7	6	6	9	9	257	10	5	54	46	10	58	27
Endogenous	PF3D7_1252300	asex_circulation	17	4429	2419	28	10	258	22	7865	1555	17	47	8	684	64	11	15	11	12	881	21	5	3678	2025	17	222	123
Endogenous	PF3D7_1301400	asex_circulation	36	231	164	43	24	27	37	302	73	27	28	20	47	37	28	27	34	35	121	28	21	519	392	33	49	33
Endogenous	PF3D7_1301700	asex_circulation	4	761	433	6	8	203	11	261	50	3	7	5	47	7	6	4	1	8	243	17	8	1038	1258	5	56	33
Endogenous	PF3D7_1302000	asex_circulation	4	547	353	2	4	50	2	698	165	1	4	1	78	11	2	1	3	4	150	9	4	224	160	3	40	17
Endogenous	PF3D7_1313800	asex_circulation	8	1081	555	6	5	37	11	574	139	6	14	9	78	11	7	2	4	12	429	6	5	142	105	5	59	34
Endogenous	PF3D7_1319300	asex_circulation	61	1136	735	54	30	43	43	890	227	20	39	13	148	60	25	26	24	25	332	38	16	193	143	46	107	63
Endogenous	PF3D7_1320600	asex_circulation	31	1827	1301	44	13	54	24	703	250	23	15	5	138	43	12	19	14	18	723	19	14	178	105	22	111	69
Endogenous	PF3D7_1322100	asex_circulation	89	917	559	99	66	97	113	571	164	76	86	71	121	77	69	76	80	106	303	78	89	213	182	103	129	87
Endogenous	PF3D7_1327800	asex_circulation	9	712	522	11	3	22	10	396	112	5	6	1	58	5	7	3	1	4	272	6	2	142	50	2	49	21
Endogenous	PF3D7_1332100	asex_circulation	1	524	285	2	1	13	3	91	42	3	5	4	45	5	2	3	3	7	218	7	3	143	67	3	40	15
Endogenous	PF3D7_1338200	asex_circulation	17	2094	1421	25	18	296	30	3176	854	15	35	17	586	52	12	17	19	21	920	23	22	819	595	22	233	97
Endogenous	PF3D7_1340300	asex_circulation	10	613	409	6	8	24	8	547	140	4	7	8	82	16	7	9	5	10	169	8	4	161	104	2	40	31
Endogenous	PF3D7_1346300	asex_circulation	19	599	293	19	12	132	15	1308	319	7	24	6	292	22	11	12	9	11	429	12	8	174	144	14	74	33
Endogenous	PF3D7_1348300	asex_circulation	1	289	166	1	1	11	1	316	55	1	4	1	48	4	1	1	1	1	94	1	1	34	20	1	22	8
Endogenous	PF3D7_1351100	asex_circulation	16	172	75	13	14	27	12	174	59	6	10	6	87	15	9	5	10	14	101	10	8	13	9	7	44	18
Endogenous	PF3D7_1351600	asex_circulation	1	323	188	1	1	5	4	44	21	1	2	1	3	1	1	3	1	1	171	12	1	119	37	2	25	12
Endogenous	PF3D7_1353100	asex_circulation	16	1679	756	30	12	137	13	1669	313	7	17	11	166	22	7	9	8	8	492	22	4	2956	1936	15	143	68
Endogenous	PF3D7_1360100	asex_circulation	3	342	218	5	9	27	3	341	112	4	14	8	97	7	1	4	3	4	184	6	2	34	35	5	22	24
Housekeeping	PF3D7_1364300	asex_circulation	2	482	230	6	1	15	3	257	54	1	2	3	54	8	4	2	1	1	203	4	3	113	72	3	37	15
Endogenous	PF3D7_1364500	asex_circulation	10	238	166	21	4	31	7	278	86	2	7	8	52	14	3	4	2	7	195	3	6	68	28	10	39	17
Endogenous	PF3D7_1366300	asex_circulation	3	526	260	6	1	30	8	506	105	2	7	1	90	3	1	4	4	1	135	2	4	48	27	2	27	19
Endogenous	PF3D7_1367700	asex_circulation	2	105	86	4	1	8	1	197	49	2	4	1	28	2	1	1	2	4	50	3	2	29	26	1	18	7
Endogenous	PF3D7_1401100	asex_circulation	9	1158	729	8	8	149	6	504	130	3	8	7	70	9	2	1	8	3	330	41	2	416	409	5	75	37
Endogenous	PF3D7_1401400	asex_circulation	7	2017	1021	7	6	269	4	1575	317	2	13	4	98	10	3	2	2	5	410	44	4	1443	1348	4	114	55
Endogenous	PF3D7_1405500	asex_circulation	4	512	293	4	5	34	8	342	108	4	6	8	117	5	2	6	2	2	231	8	4	16	15	6	61	23
Endogenous	PF3D7_1410600	asex_circulation	1	120	62	1	1	17	1	64	17	5	1	1	17	4	1	1	2	2	55	1	3	6	4	1	10	5
Endogenous	PF3D7_1412800	asex_circulation	5	885	476	3	4	32	4	438	127	5	15	1	97	4	2	5	2	2	609	13	3	42	11	8	91	46
Endogenous	PF3D7_1419100	asex_circulation	27	476	283	30	9	14	16	69	32	9	14	4	19	16	17	13	17	13	176	13	11	23	17	22	40	29
Endogenous	PF3D7_1420300	asex_circulation	1	1151	447	4	3	31	4	633	238	4	10	1	67	8	2	3	4	8	1039	13	2	91	48	5	105	44
Endogenous	PF3D7_1431300	asex_circulation	13	1328	959	8	6	186	7	1947	425	6	22	5	421	27	5	4	5	8	632	11	1	508	295	8	120	58
Endogenous	PF3D7_1441200	asex_circulation	5	228	166	2	2	46	5	276	79	2	6	1	91	6	1	3	1	1	181	4	1	15	2	3	27	17
Endogenous	PF3D7_1443300	asex_circulation	9	308	174	8	1	15	6	80	30	5	7	4	39	5	2	9	3	4	168	4	7	27	7	5	38	16
Housekeeping	PF3D7_1458800	asex_circulation	1	57	36	2	1	5	1	48	4	1	4	1	4	1	1	1	1	4	48	2	1	10	2	1	9	4
Endogenous	PF3D7_1461900	asex_circulation	4	352	153	4	7	6	8	84	25	6	7	5	19	6	3	2	5	4	193	9	4	31	11	3	48	16
Endogenous	PF3D7_1464600	asex_circulation	3	1734	1039	1	2	47	3	1609	348	1	15	1	220	17	3	6	1	2	400	6	1	336	204	4	97	47
Endogenous	PF3D7_1472200	asex_circulation	1	956	494	5	2	69	8	531	140	3	17	3	90	4	5	3	3	6	342	3	3	91	73	2	71	39
Endogenous	PF3D7_1474000	asex_circulation	2	3182	1998	3	5	8	5	439	104	2	37	4	23	2	1	5	2	2	250	8	4	53	7	3	159	103
Endogenous	PF3D7_1476200	asex_circulation	5	269	162	6	3	29	5	2212	355	5	5	7	58	6	2	7	2	6	140	4	3	620	262	8	51	16
Endogenous	PF3D7_1478000	asex_circulation	10	409	312	10	2	76	11	54	20	5	4	3	11	5	2	1	7	6	151	17	2	14	17	5	26	16
Endogenous	PF3D7_1478100	asex_circulation	6	378	292	4	3	4	1	27	12	3	4	3	4	1	2	3	1	2	135	7	3	21	29	1	28	4
Endogenous	PF3D7_1479000	asex_circulation	3	509	251	3	2	1	1	27	10	1	2	4	5	4	1	4	1	4	139	6	2	20	16	2	35	9
Endogenous	PF3D7_0103100	asex_sequestered	2	543	221	5	5	21	6	283	67	1	8	7	29	4	5	6	7	8	386	7	2	71	20	3	65	20
Endogenous	PF3D7_0106000	asex_sequestered	5	926	340	5	6	28	4	389	118	4	13	4	47	10	2	4	3	16	989	11	3	45	15	4	80	33
Endogenous	PF3D7_0106300	asex_sequestered	2	648	373	4	9	43	6	563	171	2	16	3	83	5	3	1	3	4	376	7	4	54	27	1	55	36
Endogenous	PF3D7_0112200	asex_sequestered	10	699	400	27	11	95	14	1662	354	8	11	9	157	14	12	12	8	15	381	8	12	76	27	14	85	36
Endogenous	PF3D7_0206200	asex_sequestered	3	2233	1028	12	8	5	9	191	54	6	9	4	33	14	7	5	3	5	443	8	8	92	53	6	87	30
Endogenous	PF3D7_0209600	asex_sequestered	6	700	243	2	3	5	3	242	91	4	9	8	19	2	4	1	3	4	629	9	4	99	57	8	71	23
Endogenous	PF3D7_0210300	asex_sequestered	7	233	169	20	4	22	8	256	70	3	9	3	61	17	1	6	6	9	104	3	6	10	11	10	27	15
Endogenous	PF3D7_0210600	asex_sequestered	14	3919	2024	22	10	20	12	194	56	4	16	7	21	14	3	6	11	9	709	8	10	13	7	16	102	32
Endogenous	PF3D7_0211700	asex_sequestered	8	1059	525	2	2	35	4	608	144	6	13	3	122	7	5	6	5	7	542	12	4	41	16	4	82	39
Endogenous	PF3D7_0217300	asex_sequestered	6	575	426	3	4	17	12	366	127	2	8	2	57	3	2	2	5	1	460	3	2	18	19	6	42	22
Endogenous	PF3D7_0217500	asex_sequestered	10	1772	464	8	7	15	12	298	139	6	14	8	12	5	1	5	7	12	2032	14	5	93	44	8	111	49
Endogenous	PF3D7_0219600	asex_sequestered	1	449	191	1	2	27	2	557	141	1	2	2	67	4	3	4	3	2	388	8	1	52	12	1	67	16
Housekeeping	PF3D7_0306500	asex_sequestered	7	310	141	8	3	17	3	148	53	1	8	1	21	9	1	2	6	3	323	7	1	27	6	3	43	15
Endogenous	PF3D7_0311900	asex_sequestered	2	88	43	1	5	11	5	178	64	3	5	4	33	4	1	2	2	4	32	1	5	13	3	3	5	6
Endogenous	PF3D7_0316000	asex_sequestered	13	1022	731	5	3	8	5	142	36	3	3	5	24	3	3	2	5	1	323	6	1	5	7	6	36	22
Endogenous	PF3D7_0321200	asex_sequestered	2	83	58	4	1	6	3	42	12	1	4	1	15	5	1	3	1	1	57	1	2	3	4	5	12	14
Endogenous	PF3D7_0322300	asex_sequestered	20	709	241	27	6	49	12	610	170	5	13	5	69	18	9	8	10	14	624	19	7	129	46	8	95	35
Endogenous	PF3D7_0402000	asex_sequestered	24	792	466	23	6	143	10	6002	1283	5	20	13	496	41	4	5	10	9	551	18	7	231	99	12	183	61
Endogenous	PF3D7_0411300	asex_sequestered	8	545	344	7	3	37	6	185	50	4	7	2	67	1	2	4	1	9	361	11	1	140	56	7	64	24
Endogenous	PF3D7_0412000	asex_sequestered	20	1212	718	35	11	60	9	949	264	6	16	5	195	27	10	10	11	12	614	13	9	59	21	24	95	45
Endogenous	PF3D7_0413700	asex_sequestered	1	342	184	1	3	36	1	370	109	2	4	4	92	3	1	1	1	2	283	1	1	64	23	1	51	20
Endogenous	PF3D7_0416000	asex_sequestered	6	1353	805	14	1	17	8	378	96	2	15	5	81	10	4	8	3	8	377	4	2	12	10	13	69	30
Endogenous	PF3D7_0417200	asex_sequestered	1	387	216	2	2	26	2	335	98	1	6	2	64	1	1	2	1	1	281	5	2	14	4	1	39	21
Endogenous	PF3D7_0425300	asex_sequestered	4	87	46	8	7	1	4	13	1	2	6	3	6	4	2	6	3	6	54	5	6	17	4	4	19	5
Endogenous	PF3D7_0503400	asex_sequestered	6	4353	2127	1	1	115	1	1926	594	2	38	2	351	12	1	4	1	15	3979	16	1	42	20	4	269	142
Endogenous	PF3D7_0504400	asex_sequestered	9	403	226	12	5	31	8	373	105	4	8	7	96	17	2	3	2	5	299	4	5	40	17	8	59	29
Endogenous	PF3D7_0507200	asex_sequestered	20	709	168	31	10	4	16	240	80	10	16	11	12	12	9	13	8	14	798	14	13	54	26	18	56	25
Endogenous	PF3D7_0511200	asex_sequestered	2	394	218	2	2	26	4	199	72	3	3	2	30	5	4	2	4	2	284	5	1	39	19	2	42	17
Endogenous	PF3D7_0516800	asex_sequestered	1	886	323	6	4	27	1	349	94	1	21	6	25	6	3	6	1	8	593	8	1	34	17	6	97	48
Endogenous	PF3D7_0519300	asex_sequestered	9	452	257	35	20	32	12	212	68	6	6	11	36	16	7	8	10	10	236	23	1	33	27	15	49	30
Endogenous	PF3D7_0520800	asex_sequestered	2	175	113	2	1	12	3	194	49	3	2	2	52	1	4	5	2	3	129	2	2	17	16	2	27	9
Endogenous	PF3D7_0522000	asex_sequestered	14	634	586	25	8	24	7	242	94	8	12	10	95	15	5	4	10	13	132	9	4	3	4	13	45	27
Housekeeping	PF3D7_0529200	asex_sequestered	8	366	172	5	4	7	5	90	39	5	5	5	32	7	5	6	8	4	211	7	4	100	54	6	41	16
Endogenous	PF3D7_0602400	asex_sequestered	3	137	98	7	3	38	8	317	100	4	8	4	78	9	5	6	5	4	160	7	3	14	8	6	32	17
Endogenous	PF3D7_0603500	asex_sequestered	5	535	210	5	3	40	7	414	117	4	7	1	59	10	5	2	5	4	439	4	3	147	66	5	79	21
Endogenous	PF3D7_0604000	asex_sequestered	7	316	192	3	2	10	3	129	45	4	6	2	43	4	3	6	2	4	192	10	6	58	13	1	34	22
Endogenous	PF3D7_0604100	asex_sequestered	4	1477	364	6	5	10	5	541	146	3	16	5	16	4	6	6	3	2	1702	9	2	61	21	5	90	44
Endogenous	PF3D7_0605900	asex_sequestered	2	755	402	2	2	10	1	113	31	4	4	1	10	1	2	3	2	4	207	6	1	30	42	1	32	9
Endogenous	PF3D7_0613700	asex_sequestered	7	560	294	12	3	23	9	436	111	3	10	6	64	8	5	4	5	13	349	10	5	23	5	6	50	19
Endogenous	PF3D7_0613800	asex_sequestered	6	713	218	4	5	29	8	476	143	3	20	6	44	2	2	5	2	3	1213	13	4	40	12	3	68	37
Endogenous	PF3D7_0613900	asex_sequestered	5	1851	701	6	4	7	7	130	41	1	7	5	5	3	2	6	3	7	656	9	2	22	11	3	60	15
Endogenous	PF3D7_0615100	asex_sequestered	6	264	128	5	2	5	5	38	12	2	4	5	6	1	1	4	3	7	190	5	5	71	50	4	34	16
Endogenous	PF3D7_0618000	asex_sequestered	4	1523	444	7	2	5	3	201	91	4	12	3	13	6	3	4	3	7	1004	13	4	26	26	11	57	21
Endogenous	PF3D7_0619500	asex_sequestered	2	444	224	5	5	44	3	462	139	1	7	3	112	4	4	5	4	1	325	7	7	29	13	4	63	20
Endogenous	PF3D7_0628400	asex_sequestered	7	259	128	5	4	9	7	37	13	4	3	8	10	2	5	6	3	7	116	6	3	44	24	10	52	9
Endogenous	PF3D7_0705400	asex_sequestered	29	1336	586	34	35	86	35	1003	284	35	48	37	149	31	27	24	28	29	1023	55	37	193	94	42	170	105
Endogenous	PF3D7_0705500	asex_sequestered	4	1572	686	3	8	62	7	1007	275	2	25	4	107	12	1	5	5	7	1100	9	8	159	89	1	127	52
Housekeeping	PF3D7_0715300	asex_sequestered	17	680	218	35	7	22	20	400	111	7	17	6	33	22	6	9	12	11	510	24	12	13	15	31	87	41
Endogenous	PF3D7_0715900	asex_sequestered	2	527	226	3	1	60	6	488	128	1	11	2	103	3	6	4	2	6	477	7	1	20	8	2	74	25
Endogenous	PF3D7_0716900	asex_sequestered	7	382	204	5	4	18	9	253	75	2	7	8	55	15	5	5	3	6	272	9	5	75	18	6	47	25
Housekeeping	PF3D7_0718300	asex_sequestered	7	963	554	2	5	5	5	23	5	4	13	11	4	5	4	4	5	8	230	9	3	6	4	4	40	13
Endogenous	PF3D7_0721100	asex_sequestered	2	567	372	6	2	131	5	1683	524	1	28	3	459	20	1	4	1	1	839	5	1	75	23	5	149	74
Endogenous	PF3D7_0723700	asex_sequestered	4	483	257	6	8	14	5	347	98	3	8	3	38	6	5	3	3	4	234	10	7	91	45	6	49	18
Endogenous	PF3D7_0726400	asex_sequestered	4	706	429	6	2	26	5	578	135	3	5	2	109	6	3	2	2	3	393	3	1	35	23	3	71	31
Endogenous	PF3D7_0728600	asex_sequestered	1	163	55	1	1	6	4	86	28	1	4	4	11	1	1	1	1	4	96	2	2	4	1	1	13	5
Endogenous	PF3D7_0731600	asex_sequestered	5	435	166	4	1	124	4	970	227	3	11	2	180	10	4	2	1	6	523	6	1	35	16	5	76	35
Endogenous	PF3D7_0802100	asex_sequestered	8	879	268	8	3	52	4	800	204	3	23	7	47	5	6	5	4	6	1100	11	6	15	12	9	95	50
Endogenous	PF3D7_0806800	asex_sequestered	1	799	439	6	4	20	1	435	90	1	11	2	48	5	3	4	1	2	270	3	2	78	47	5	39	23
Endogenous	PF3D7_0809600	asex_sequestered	5	662	308	6	6	28	4	233	70	3	11	4	65	12	3	3	1	5	311	10	2	32	8	7	74	30
Endogenous	PF3D7_0810800	asex_sequestered	4	470	289	1	4	35	8	418	120	1	10	2	83	8	2	1	2	6	224	4	4	60	28	1	61	17
Endogenous	PF3D7_0811600	asex_sequestered	13	1130	604	22	11	61	13	731	206	2	21	9	101	9	6	6	10	7	912	14	4	52	32	15	103	68
Endogenous	PF3D7_0812400	asex_sequestered	4	1661	1033	2	3	124	5	1614	388	5	31	6	334	21	3	5	4	5	702	7	2	126	71	4	122	81
Endogenous	PF3D7_0819200	asex_sequestered	11	125	56	13	3	5	3	55	20	4	4	3	9	10	3	1	2	4	59	3	5	56	19	8	20	9
Endogenous	PF3D7_0820400	asex_sequestered	3	140	91	3	5	9	5	45	15	1	3	5	10	6	9	10	3	2	94	15	3	37	21	3	16	8
Endogenous	PF3D7_0820600	asex_sequestered	7	401	168	3	2	4	4	127	35	1	7	6	10	6	3	6	5	1	299	9	4	31	17	4	53	23
Endogenous	PF3D7_0828800	asex_sequestered	13	2274	1275	9	5	10	2	66	37	4	9	6	10	7	8	6	9	7	502	6	2	13	13	4	62	26
Endogenous	PF3D7_0910900	asex_sequestered	5	462	252	7	3	14	5	237	79	1	7	1	39	8	3	3	4	5	338	6	3	68	13	3	64	28
Endogenous	PF3D7_0911100	asex_sequestered	1	1903	940	3	1	1	1	95	28	1	4	1	4	1	2	1	1	2	526	5	1	12	6	1	55	19
Endogenous	PF3D7_0918000	asex_sequestered	2	1915	898	2	1	87	5	1253	406	4	26	3	137	10	3	5	4	7	2534	18	1	55	15	4	231	92
Endogenous	PF3D7_0923600	asex_sequestered	3	176	75	3	3	7	6	34	19	4	1	1	10	1	4	2	2	3	98	1	1	6	6	1	25	11
Endogenous	PF3D7_0925300	asex_sequestered	7	242	119	3	2	24	3	166	53	1	5	5	35	4	2	2	3	5	206	4	3	19	8	5	41	18
Endogenous	PF3D7_0926400	asex_sequestered	15	341	207	30	10	33	16	257	91	4	8	8	43	9	9	8	12	11	279	12	7	36	26	23	54	32
Endogenous	PF3D7_0927300	asex_sequestered	3	287	119	4	4	5	5	82	26	3	6	1	14	4	2	1	3	2	159	6	1	33	23	3	21	18
Endogenous	PF3D7_0930300	asex_sequestered	4	9680	2602	7	2	141	9	2750	1005	2	83	7	94	14	3	5	6	25	11233	36	3	88	33	7	490	203
Endogenous	PF3D7_0932200	asex_sequestered	13	4154	1512	7	8	71	8	1033	355	6	25	11	133	11	8	9	5	25	3364	19	10	125	52	8	252	100
Endogenous	PF3D7_0933300	asex_sequestered	6	571	293	3	1	21	4	243	85	1	2	1	55	1	1	5	1	1	255	5	1	19	7	1	46	32
Endogenous	PF3D7_1002200	asex_sequestered	18	1005	510	29	10	71	20	2134	525	13	20	9	207	28	10	6	9	8	516	16	6	404	175	18	107	53
Endogenous	PF3D7_1011400	asex_sequestered	6	347	224	4	2	42	5	429	113	2	9	2	64	12	2	2	1	3	412	4	1	40	6	4	49	29
Endogenous	PF3D7_1011700	asex_sequestered	1	403	259	1	1	31	5	441	120	1	3	3	50	4	1	1	3	3	233	3	1	89	42	1	61	24
Endogenous	PF3D7_1013200	asex_sequestered	1	703	318	3	2	12	8	730	166	1	8	2	60	7	5	4	7	7	476	7	3	58	19	4	60	20
Housekeeping	PF3D7_1015600	asex_sequestered	7	358	192	6	5	23	3	461	107	4	14	4	108	11	2	6	4	6	150	2	1	6	3	6	21	16
Endogenous	PF3D7_1017000	asex_sequestered	1	638	346	4	1	26	4	243	63	2	3	3	70	2	2	4	1	3	262	3	2	101	25	2	47	24
Endogenous	PF3D7_1021600	asex_sequestered	3	294	283	6	1	13	2	67	13	5	6	3	18	1	1	1	3	3	83	1	1	32	2	2	24	7
Endogenous	PF3D7_1023100	asex_sequestered	10	164	99	18	4	7	10	39	22	2	6	6	13	7	4	3	3	9	90	5	4	41	19	10	21	8
Endogenous	PF3D7_1023300	asex_sequestered	6	63	51	2	2	9	3	24	6	5	6	2	4	1	3	2	4	4	22	2	2	3	6	4	3	4
Housekeeping	PF3D7_1034400	asex_sequestered	19	311	130	23	11	39	13	258	62	7	17	10	57	16	6	11	11	20	263	16	9	97	40	27	63	34
Endogenous	PF3D7_1038700	asex_sequestered	6	384	218	4	2	12	10	87	15	4	5	4	22	6	4	5	4	8	164	9	3	18	9	5	50	17
Endogenous	PF3D7_1100900	asex_sequestered	7	40	20	12	6	5	10	18	5	3	1	4	10	5	7	6	6	2	34	4	9	9	14	13	6	7
Housekeeping	PF3D7_1106800	asex_sequestered	3	188	127	7	2	17	5	260	77	3	7	2	80	3	6	4	2	3	127	1	4	2	4	3	29	14
Endogenous	PF3D7_1107800	asex_sequestered	29	3777	1464	28	15	41	17	2655	535	12	43	5	246	33	14	17	14	21	1826	19	16	827	381	16	226	78
Endogenous	PF3D7_1115600	asex_sequestered	5	717	437	4	3	62	3	515	193	6	17	5	58	5	2	2	1	4	858	8	1	10	5	3	89	46
Endogenous	PF3D7_1126100	asex_sequestered	5	572	251	4	3	16	7	155	41	2	9	2	24	5	5	1	1	5	268	11	2	65	46	2	45	20
Endogenous	PF3D7_1138400	asex_sequestered	15	694	225	10	12	19	17	340	125	6	14	8	45	16	13	15	8	10	676	12	8	104	37	20	100	38
Endogenous	PF3D7_1141200	asex_sequestered	3	350	231	2	1	8	5	160	63	3	4	2	19	3	1	1	1	2	210	2	1	41	13	4	37	22
Endogenous	PF3D7_1141500	asex_sequestered	17	46	27	29	11	10	24	37	14	10	13	10	18	15	15	14	14	14	23	13	6	18	6	16	13	8
Endogenous	PF3D7_1149000	asex_sequestered	3	715	299	6	3	100	2	2833	496	1	14	4	402	16	3	3	2	3	490	7	1	258	118	5	122	33
Endogenous	PF3D7_1205700	asex_sequestered	3	317	184	3	4	13	2	158	53	4	3	4	40	5	2	1	5	2	231	5	2	15	7	2	44	12
Endogenous	PF3D7_1208400	asex_sequestered	1	344	162	2	1	8	2	131	29	1	5	4	13	1	1	2	1	2	193	2	1	5	7	1	32	10
Endogenous	PF3D7_1212800	asex_sequestered	24	643	353	28	12	21	12	212	60	10	9	11	52	14	12	9	3	13	401	9	1	121	44	21	67	38
Endogenous	PF3D7_1213400	asex_sequestered	3	475	252	3	1	9	4	37	16	1	4	2	7	1	1	4	1	4	177	2	5	41	11	3	40	10
Endogenous	PF3D7_1218000	asex_sequestered	12	1176	545	25	3	9	8	140	41	10	10	10	17	14	5	6	10	12	421	13	6	72	37	13	75	30
Endogenous	PF3D7_1223700	asex_sequestered	5	574	394	2	5	51	3	630	191	1	9	4	146	18	3	2	2	4	403	13	1	66	18	3	87	36
Endogenous	PF3D7_1224000	asex_sequestered	10	416	278	2	6	26	7	349	103	7	7	6	105	5	5	4	3	8	253	7	4	53	13	4	65	27
Endogenous	PF3D7_1225100	asex_sequestered	13	320	225	16	7	12	10	187	66	9	8	9	60	14	8	8	2	9	196	11	7	21	7	11	44	22
Endogenous	PF3D7_1230400	asex_sequestered	9	579	274	7	7	34	9	412	115	5	14	6	72	6	3	6	5	6	470	12	5	95	72	7	70	33
Endogenous	PF3D7_1239200	asex_sequestered	13	1325	427	11	16	64	10	923	208	10	22	5	146	11	12	9	13	4	889	12	5	41	10	9	121	49
Endogenous	PF3D7_1242300	asex_sequestered	54	328	234	73	45	83	70	242	128	67	57	49	110	60	54	60	64	81	175	67	64	61	60	66	100	60
Endogenous	PF3D7_1246200	asex_sequestered	25	17467	9105	16	17	279	26	3870	1238	27	142	24	572	43	13	28	27	48	9345	58	20	216	143	18	724	351
Endogenous	PF3D7_1247700	asex_sequestered	16	578	266	33	8	5	19	29	19	8	14	10	6	10	6	8	12	11	242	12	5	19	22	13	41	13
Housekeeping	PF3D7_1249000	asex_sequestered	7	305	203	10	4	4	8	85	32	2	3	2	34	8	1	3	1	4	152	2	3	19	9	1	27	13
Endogenous	PF3D7_1253400	asex_sequestered	3	757	307	1	3	32	11	170	66	5	7	6	42	4	3	2	3	11	475	9	2	209	150	5	51	12
Endogenous	PF3D7_1303500	asex_sequestered	4	960	370	4	5	24	4	316	131	3	10	1	82	5	3	3	2	5	536	7	2	61	30	2	57	18
Housekeeping	PF3D7_1310100	asex_sequestered	3	349	198	4	5	10	11	98	29	2	1	9	38	2	1	6	4	7	141	6	2	8	5	7	41	12
Endogenous	PF3D7_1310500	asex_sequestered	1	716	430	1	3	12	1	311	99	1	1	1	53	3	2	2	1	1	204	2	1	47	26	1	40	14
Housekeeping	PF3D7_1312300	asex_sequestered	3	234	111	2	3	12	6	49	18	1	2	2	15	2	2	4	1	2	128	3	1	7	4	4	38	15
Endogenous	PF3D7_1313600	asex_sequestered	2	581	214	2	4	4	9	60	28	4	7	6	5	1	1	4	4	6	390	5	1	16	8	3	43	20
Housekeeping	PF3D7_1322200	asex_sequestered	21	604	304	25	9	31	20	382	117	6	17	12	75	14	10	7	13	7	403	13	4	68	33	17	76	33
Endogenous	PF3D7_1323400	asex_sequestered	17	1373	1018	11	10	175	15	1523	341	1	24	12	366	37	8	2	6	10	640	18	8	243	171	20	112	55
Endogenous	PF3D7_1327300	asex_sequestered	9	5619	3270	3	6	13	7	202	45	8	21	6	25	7	4	3	1	5	444	6	5	15	14	4	88	32
Endogenous	PF3D7_1328800	asex_sequestered	8	1070	583	6	4	9	5	136	55	1	10	5	25	5	3	4	5	12	414	12	2	136	93	6	71	19
Endogenous	PF3D7_1330500	asex_sequestered	6	1458	555	9	7	16	12	333	103	1	15	2	38	7	6	5	3	5	628	5	3	49	28	1	106	64
Housekeeping	PF3D7_1334400	asex_sequestered	1	348	154	4	2	7	10	45	24	3	4	5	9	6	6	7	4	5	201	4	6	11	12	8	37	13
Endogenous	PF3D7_1337000	asex_sequestered	3	76	27	8	5	3	4	7	6	5	1	2	3	1	5	4	2	4	32	1	1	2	5	4	8	4
Endogenous	PF3D7_1338100	asex_sequestered	1	1026	574	2	1	67	5	1005	271	1	19	2	163	8	1	4	3	4	824	12	1	93	60	1	116	52
Housekeeping	PF3D7_1342900	asex_sequestered	6	947	466	7	3	35	7	708	161	1	10	4	161	9	3	8	4	8	247	5	1	65	46	6	44	26
Endogenous	PF3D7_1343300	asex_sequestered	4	829	473	2	4	42	4	871	213	2	18	3	157	8	3	2	1	7	511	11	1	56	17	4	84	56
Endogenous	PF3D7_1352400	asex_sequestered	8	411	226	5	2	24	9	480	116	5	7	6	75	5	3	4	2	10	254	7	1	67	32	1	58	21
Endogenous	PF3D7_1352500	asex_sequestered	3	1714	921	5	5	207	5	2459	737	1	29	5	396	19	6	4	5	7	2431	21	3	119	50	1	199	81
Endogenous	PF3D7_1356800	asex_sequestered	1	1381	491	4	4	17	3	209	93	2	6	5	26	4	2	5	6	8	703	14	1	13	5	4	69	28
Endogenous	PF3D7_1359600	asex_sequestered	2	487	178	3	2	38	6	969	216	3	9	4	207	4	1	1	2	5	538	7	2	23	11	5	86	29
Endogenous	PF3D7_1360500	asex_sequestered	11	468	253	15	12	30	20	110	49	11	21	17	35	17	17	14	20	14	216	23	12	85	43	16	59	34
Endogenous	PF3D7_1362700	asex_sequestered	4	1848	921	3	3	14	4	572	101	1	19	2	69	3	2	6	5	8	286	7	2	55	28	2	99	42
Endogenous	PF3D7_1366600	asex_sequestered	4	1245	825	4	2	42	5	854	232	3	11	1	153	8	4	6	3	7	593	12	5	131	47	6	87	41
Endogenous	PF3D7_1372400	asex_sequestered	5	319	127	1	1	15	1	74	22	1	1	1	26	1	1	1	2	4	238	4	1	74	43	1	13	6
Endogenous	PF3D7_1414000	asex_sequestered	9	851	349	7	5	3	7	87	35	4	9	5	7	4	1	5	2	3	282	9	1	93	42	3	51	21
Endogenous	PF3D7_1421900	asex_sequestered	2	619	443	2	2	15	6	295	53	1	3	6	51	4	1	3	1	5	143	5	1	71	45	3	30	19
Housekeeping	PF3D7_1436700	asex_sequestered	5	372	197	6	2	18	3	239	58	2	4	3	60	6	3	3	7	4	226	4	2	11	8	5	54	20
Endogenous	PF3D7_1437700	asex_sequestered	2	175	78	3	1	2	3	42	12	2	1	1	5	1	1	3	3	1	112	5	1	31	10	3	22	7
Endogenous	PF3D7_1439300	asex_sequestered	16	730	401	23	13	42	13	511	170	13	21	8	106	33	6	15	9	17	346	17	10	55	43	16	56	36
Endogenous	PF3D7_1444300	asex_sequestered	7	946	604	3	5	50	2	595	230	3	12	2	149	9	8	5	5	5	841	9	2	4	4	2	69	42
Endogenous	PF3D7_1446400	asex_sequestered	4	176	75	5	3	20	6	58	16	4	2	1	22	3	1	3	2	4	76	4	2	5	1	3	19	8
Endogenous	PF3D7_1450900	asex_sequestered	18	1291	741	28	16	147	23	1823	485	11	37	15	256	23	13	18	18	15	928	24	10	176	89	21	185	83
Endogenous	PF3D7_1451400	asex_sequestered	11	214	124	29	6	14	14	277	65	3	4	11	51	19	3	11	12	7	147	11	4	73	25	12	36	20
Endogenous	PF3D7_1451800	asex_sequestered	1	403	246	3	1	14	3	222	61	4	7	4	35	4	3	3	1	1	138	3	2	62	32	1	31	14
Endogenous	PF3D7_1460800	asex_sequestered	4	536	312	1	2	41	5	473	113	5	4	2	126	8	1	2	4	6	291	9	1	104	45	5	62	18
Endogenous	PF3D7_1461800	asex_sequestered	1	3227	2033	3	2	1	2	171	47	3	10	3	20	1	2	3	2	9	185	4	2	66	46	4	95	57
Endogenous	PF3D7_1466800	asex_sequestered	4	5598	4677	10	2	6	4	299	70	1	17	2	52	4	1	2	2	4	198	8	1	52	26	5	86	62
Endogenous	PF3D7_1469800	asex_sequestered	3	170	104	4	2	13	3	1305	232	2	1	2	31	4	1	1	3	2	140	4	2	472	170	4	31	16
Endogenous	PF3D7_0113400	gam_ring	12	388	188	7	7	12	7	46	22	5	7	5	16	4	3	9	5	5	165	14	7	28	10	12	35	16
Endogenous	PF3D7_0113400	gam_ring	19	348	180	34	9	20	12	54	19	12	11	14	21	18	10	9	13	12	127	11	9	16	7	11	38	10
Endogenous	PF3D7_0206300	gam_ring	5	684	356	6	5	51	4	319	62	2	9	1	65	10	4	4	4	3	94	4	1	16	13	6	44	18
Endogenous	PF3D7_0206300	gam_ring	7	843	419	2	2	60	6	448	101	3	6	7	87	7	5	4	5	3	218	7	1	99	77	7	37	27
Endogenous	PF3D7_0406200	gam_ring	9	32682	34872	8	8	274	10	1744	547	3	456	5	380	15	21	175	7	182	1073	19	3	238	141	4	1703	1214
Endogenous	PF3D7_0422000	gam_ring	2	306	352	2	5	22	5	110	37	8	7	4	17	2	8	6	3	4	30	7	6	5	7	2	13	8
Endogenous	PF3D7_0601500	gam_ring	18	132	56	16	6	21	17	26	9	3	8	8	18	8	8	3	4	9	68	7	3	37	21	12	16	8
Endogenous	PF3D7_0801900	gam_ring	8	900	459	8	2	17	8	184	46	3	9	3	30	4	3	5	4	7	200	5	2	79	28	3	40	21
Endogenous	PF3D7_0830800	gam_ring	1	465	247	1	2	7	3	34	17	2	1	2	8	1	1	1	5	2	144	6	2	93	55	8	18	3
Endogenous	PF3D7_0920000	gam_ring	10	293	187	26	6	11	17	47	16	9	10	14	13	11	12	13	9	9	161	8	8	12	9	13	36	25
Endogenous	PF3D7_0936500	gam_ring	5	475	589	5	4	6	8	14	7	3	1	6	6	6	1	2	5	7	144	3	1	19	9	4	29	12
Endogenous	PF3D7_0936600	gam_ring	18	2959	3499	29	13	94	17	387	106	6	37	8	171	15	7	13	14	15	259	9	5	236	160	8	102	80
Endogenous	PF3D7_1102500	gam_ring	6	368	216	6	2	272	10	53	13	8	3	6	38	3	4	9	3	8	173	12	4	55	43	7	37	14
Endogenous	PF3D7_1102600	gam_ring	5	177	104	6	1	7	4	27	9	3	3	3	3	2	5	2	1	3	111	3	2	18	14	1	26	7
Endogenous	PF3D7_1134600	gam_ring	7	184	111	4	1	10	1	31	12	2	5	1	6	4	2	4	1	2	44	6	1	6	2	1	19	11
Endogenous	PF3D7_1252500	gam_ring	25	331	203	45	24	14	18	32	21	6	13	17	22	10	11	9	18	13	156	20	21	33	17	20	41	20
Endogenous	PF3D7_1372100	gam_ring	5	363	195	2	1	8	2	51	21	1	3	4	4	2	1	3	3	6	197	11	1	123	80	6	37	13
Endogenous	PF3D7_1466200	gam_ring	21	1456	640	27	10	20	16	290	85	8	21	12	52	11	4	12	9	14	250	13	7	23	17	17	76	45
Endogenous	PF3D7_1467600	gam_ring	5	199	111	11	7	18	12	30	8	4	8	9	5	1	2	3	1	6	77	3	2	10	6	3	21	17
Endogenous	PF3D7_1473200	gam_ring	4	2057	1211	5	4	185	6	1667	425	5	29	6	372	16	4	4	3	13	833	13	4	348	240	9	172	74
Endogenous	PF3D7_1473700	gam_ring	4	1374	750	1	2	54	3	110	27	8	10	2	16	6	4	4	2	5	169	7	4	114	74	6	41	16
Endogenous	PF3D7_1476500	gam_ring	1	253	170	3	1	4	2	32	7	1	5	1	6	6	1	1	1	2	59	1	3	19	12	2	9	7
Endogenous	PF3D7_1476600	gam_ring	3	197	98	5	4	9	5	15	6	2	1	4	5	4	6	3	1	1	85	2	2	41	12	6	14	6
Endogenous	PF3D7_1477300	gam_ring	3	203	91	4	3	8	4	30	4	2	4	4	5	1	5	3	4	2	118	2	2	63	35	2	20	7
Endogenous	PF3D7_1477400	gam_ring	19	160	81	18	13	14	13	25	14	11	8	4	6	11	4	13	10	12	141	8	14	49	15	14	26	10
Endogenous	PF3D7_1477700	gam_ring	3	188	137	3	1	5	5	14	6	3	2	1	6	4	4	4	1	3	106	6	1	69	22	1	20	8
Endogenous	PF3D7_1477900	gam_ring	1	993	501	9	1	13	7	83	19	6	7	7	11	2	1	2	10	3	221	5	4	101	16	5	54	16
Endogenous	PF3D7_0114000	IG	15	1325	508	21	7	27	20	211	56	5	25	10	21	19	10	19	17	17	190	13	7	102	48	25	104	49
Endogenous	PF3D7_0208900	IG	2	257	122	2	1	6	2	56	16	1	4	1	9	1	1	2	2	1	88	5	1	23	4	6	14	7
Endogenous	PF3D7_0414500	IG	11	213	99	15	5	4	9	17	8	2	4	5	5	12	2	3	3	8	23	4	3	4	5	11	14	12
Endogenous	PF3D7_0510800	IG	8	511	330	6	2	1	3	25	13	5	5	4	3	3	3	4	4	8	213	5	1	76	35	3	33	8
Endogenous	PF3D7_0708000	IG	3	274	238	5	2	21	9	163	44	1	11	2	45	7	1	2	3	3	90	2	1	21	28	2	27	6
Endogenous	PF3D7_0708200	IG	3	428	213	2	1	7	5	55	24	1	3	1	15	1	2	1	4	3	159	7	1	139	63	2	47	15
Endogenous	PF3D7_0717000	IG	6	339	158	8	4	10	11	225	78	3	4	1	23	5	9	4	5	4	332	14	3	19	13	3	38	34
Endogenous	PF3D7_0819400	IG	4	280	142	5	4	6	5	27	9	4	2	5	9	4	1	1	5	5	177	9	4	57	26	5	40	17
Endogenous	PF3D7_0831000	IG	9	449	285	4	5	9	10	177	55	4	3	6	19	3	5	1	3	4	170	5	3	95	27	6	47	15
Endogenous	PF3D7_0831400	IG	21	540	365	30	11	45	12	1519	494	14	12	10	321	37	8	11	14	17	368	20	6	118	60	31	95	37
Endogenous	PF3D7_1016500	IG	6	441	230	6	3	10	5	39	11	6	5	3	6	6	5	3	4	3	182	6	1	67	29	2	33	18
Endogenous	PF3D7_1016600	IG	5	261	133	2	6	24	3	135	48	2	5	3	14	5	2	4	3	4	211	9	1	80	71	1	24	13
Endogenous	PF3D7_1022300	IG	6	433	306	2	2	9	4	25	9	1	4	3	11	2	2	2	2	1	184	3	2	39	18	4	29	18
Endogenous	PF3D7_1113900	IG	2	249	137	5	1	7	2	31	9	2	8	3	18	4	1	1	1	6	115	4	4	27	10	4	26	8
Endogenous	PF3D7_1114800	IG	1	141	39	5	1	3	6	19	9	4	1	5	2	1	2	1	4	1	80	5	3	3	2	2	12	7
Endogenous	PF3D7_1128600	IG	3	387	274	3	3	10	3	56	15	2	9	1	6	1	4	3	2	4	163	2	1	25	7	5	28	11
Endogenous	PF3D7_1211700	IG	3	623	230	2	3	58	4	653	217	5	18	2	119	10	2	5	3	2	815	7	2	10	5	2	71	49
Endogenous	PF3D7_1216700	IG	22	372	161	33	14	8	18	38	17	11	8	4	16	15	4	7	13	10	144	13	4	46	20	17	33	23
Endogenous	PF3D7_1309800	IG	3	378	215	6	1	20	9	210	48	3	5	2	75	12	1	2	4	9	240	9	2	87	52	1	43	21
Endogenous	PF3D7_1346700	IG	5	375	223	6	1	5	6	36	13	1	4	2	8	3	3	2	7	7	185	5	3	87	17	2	53	14
Endogenous	PF3D7_1346800	IG	2	407	204	7	5	2	4	100	38	3	8	4	6	8	5	5	3	6	214	6	2	62	15	4	38	10
Housekeeping	PF3D7_1364600	IG	2	186	85	1	2	6	1	90	28	2	2	3	13	1	3	2	1	5	140	4	2	27	20	1	24	8
Endogenous	PF3D7_1401300	IG	1	856	600	2	5	22	4	538	90	2	5	3	59	7	1	3	1	6	253	8	1	467	224	1	56	19
Endogenous	PF3D7_1407000	IG	10	332	196	8	2	5	10	23	7	6	3	4	2	4	5	7	3	4	117	8	1	54	26	7	36	8
Endogenous	PF3D7_1431100	IG	3	1156	725	2	2	3	8	64	21	2	9	3	14	6	4	1	3	4	203	5	1	29	5	3	44	20
Endogenous	PF3D7_1438800	IG	3	269	147	10	2	6	6	17	6	3	4	7	3	7	3	3	3	7	145	6	4	43	6	6	32	14
Endogenous	PF3D7_1468600	IG	26	581	379	30	10	26	11	447	139	8	17	13	107	19	7	11	13	11	412	17	10	15	10	16	71	37
Endogenous	PF3D7_1472900	IG	7	1002	766	4	7	22	7	505	110	3	17	5	67	5	7	4	2	9	347	10	4	113	73	4	80	35
Endogenous	PF3D7_0303900	MG	11	426	451	19	9	5	11	19	12	6	9	2	5	5	1	3	6	13	88	3	5	37	15	12	33	15
Endogenous	PF3D7_0315600	MG	15	515	279	17	8	20	11	91	36	6	11	10	11	8	5	14	5	11	182	7	6	25	17	7	52	23
Endogenous	PF3D7_0408700	MG	3	330	139	2	2	1	1	14	9	1	1	2	5	1	1	2	1	1	144	2	1	41	10	1	20	8
Endogenous	PF3D7_0422300	MG	1	1277	809	1	2	16	3	203	54	2	18	4	17	6	1	3	2	7	221	7	1	59	24	5	105	45
Endogenous	PF3D7_0504500	MG	10	185	94	13	10	5	15	15	7	3	11	6	5	6	6	4	12	8	89	7	3	7	6	6	17	7
Endogenous	PF3D7_0506400	MG	1	14	4	1	3	3	7	5	1	2	2	2	1	2	4	1	1	1	7	2	1	1	3	1	5	5
Endogenous	PF3D7_0516500	MG	7	555	424	5	3	2	4	47	19	1	3	6	6	7	1	7	5	1	157	7	2	84	36	4	38	11
Endogenous	PF3D7_0719200	MG	9	249	157	19	6	7	15	81	29	4	10	2	16	10	5	7	10	7	61	5	7	8	8	14	21	17
Endogenous	PF3D7_0722800	MG	1	321	150	1	3	3	5	38	12	3	2	3	8	3	4	4	2	4	169	7	1	36	3	5	34	8
Endogenous	PF3D7_0816500	MG	1	171	91	4	1	2	1	8	4	1	2	2	3	4	1	1	1	1	98	3	1	20	7	2	19	6
Endogenous	PF3D7_0816800	MG	16	135	58	18	15	18	21	14	16	24	12	23	22	15	21	22	26	28	72	18	19	21	16	22	47	34
Endogenous	PF3D7_0828000	MG	17	135	58	20	9	9	20	67	21	8	7	7	16	9	7	10	8	6	62	13	7	6	11	9	31	12
Endogenous	PF3D7_0922900	MG	3	63	48	3	5	5	1	14	3	2	2	2	7	2	2	1	4	5	20	4	1	2	1	3	11	2
Endogenous	PF3D7_0927200	MG	2	1926	1038	2	2	12	5	231	66	3	11	2	15	4	1	6	4	5	282	4	1	122	52	6	111	47
Endogenous	PF3D7_1020800	MG	10	155	104	33	12	11	17	42	29	13	5	10	16	18	5	7	7	15	56	11	7	10	13	19	25	14
Endogenous	PF3D7_1030900	MG	10	487	362	18	8	8	7	27	18	6	7	10	4	10	10	10	4	13	194	9	6	66	29	9	46	19
Endogenous	PF3D7_1031000	MG	2	480	491	4	5	6	1	37	14	3	2	1	5	3	3	1	3	9	132	5	1	67	11	4	38	14
Endogenous	PF3D7_1038400	MG	15	199	102	25	7	14	27	65	19	9	10	10	18	18	16	6	15	21	165	17	12	91	52	20	38	20
Endogenous	PF3D7_1214500	MG	4	440	504	6	2	3	2	28	6	3	4	3	15	4	1	4	5	4	78	6	3	1	8	3	21	8
Endogenous	PF3D7_1221400	MG	5	833	461	2	2	5	4	46	19	3	6	2	2	4	2	2	2	3	212	7	3	23	4	1	57	20
Endogenous	PF3D7_1234700	MG	1	439	298	2	3	4	4	51	25	4	7	1	16	3	2	3	1	7	145	5	2	40	7	3	33	18
Endogenous	PF3D7_1248400	MG	2	592	619	2	1	3	2	37	6	1	7	3	4	3	1	1	1	3	92	3	3	44	17	2	22	15
Endogenous	PF3D7_1250100	MG	2	230	103	2	3	1	5	12	7	4	2	1	8	1	1	1	3	1	93	5	1	33	15	2	29	7
Endogenous	PF3D7_1325200	MG	2	21	20	3	1	3	4	11	12	1	3	1	17	3	2	2	2	3	13	5	2	3	2	2	6	1
Endogenous	PF3D7_1338800	MG	39	1190	947	41	30	39	43	164	63	28	38	31	44	47	29	36	40	38	284	39	33	121	75	39	85	51
Endogenous	PF3D7_1362600	MG	4	280	262	6	3	4	4	23	15	5	4	2	8	4	3	6	5	2	48	5	3	3	6	3	26	12
Endogenous	PF3D7_1404200	MG	4	145	85	15	6	4	8	23	17	1	7	5	9	8	6	8	3	7	116	4	5	7	12	18	26	12
Endogenous	PF3D7_1415700	MG	4	416	257	8	2	19	10	236	54	9	5	10	47	3	1	3	4	5	107	9	1	55	50	9	28	18
Endogenous	PF3D7_1454300	MG	10	40	27	26	13	8	12	37	20	9	10	7	14	9	10	3	9	8	18	4	5	43	42	7	10	15
Endogenous	PF3D7_1474400	MG	4	178	76	6	2	4	2	70	25	1	9	5	10	5	1	1	2	2	78	6	1	4	4	1	18	8
Endogenous	PF3D7_0105800	NA	2	458	168	4	4	27	4	328	107	9	5	3	39	3	4	3	1	1	342	1	4	3	5	5	44	24
Endogenous	PF3D7_0112900	NA	13	296	163	27	7	7	18	70	24	7	12	7	6	7	7	6	13	6	154	10	5	12	15	17	39	14
Endogenous	PF3D7_0200700	NA	1	1	1	2	1	1	2	1	1	1	1	1	1	1	2	1	2	1	1	2	1	1	1	1	1	2
Endogenous	PF3D7_0201200	NA	11	307	153	10	3	2	2	212	47	6	9	4	4	1	4	6	5	1	3	4	3	64	9	8	71	19
Endogenous	PF3D7_0206000	NA	10	503	270	14	2	12	8	202	55	1	2	2	37	8	3	2	3	3	240	7	2	41	12	4	31	23
Endogenous	PF3D7_0206900.1	NA	1	1515	791	6	2	12	3	128	38	7	9	5	30	3	2	2	6	5	650	10	2	40	12	3	60	27
Endogenous	PF3D7_0212600	NA	1	1188	690	3	2	10	3	64	21	1	3	1	8	2	1	1	3	4	276	1	1	2	1	1	22	12
Endogenous	PF3D7_0214300	NA	1	140	63	2	2	3	1	145	44	1	4	2	6	1	1	1	1	1	29	1	1	12	5	1	16	3
Endogenous	PF3D7_0215000	NA	1	78	49	1	3	3	4	31	10	1	5	11	5	1	1	1	1	5	53	3	1	33	11	2	25	5
Endogenous	PF3D7_0222900	NA	5	128	69	4	5	1	7	28	7	2	3	2	6	2	1	1	3	1	115	3	2	120	40	4	36	5
Endogenous	PF3D7_0402800	NA	3	102	52	3	2	6	3	14	7	2	4	2	2	5	4	3	1	1	58	5	2	39	8	4	11	8
Endogenous	PF3D7_0413500	NA	3	342	97	4	3	51	3	309	109	5	6	7	40	7	3	2	4	7	549	6	4	8	7	7	34	25
Endogenous	PF3D7_0423500	NA	9	3750	1758	6	2	43	11	1067	432	2	26	4	54	4	4	14	8	12	3593	28	5	50	15	7	202	99
Endogenous	PF3D7_0423700	NA	3	14510	7791	2	8	331	5	6058	1793	1	205	8	1173	52	13	17	1	46	8034	38	1	385	249	4	710	581
Endogenous	PF3D7_0500900	NA	5	335	136	6	3	6	7	46	16	5	5	6	5	6	1	1	2	4	300	7	3	38	14	3	32	15
Endogenous	PF3D7_0504100	NA	4	221	154	1	1	5	7	60	18	1	7	2	9	1	2	2	1	1	130	1	1	41	11	3	26	6
Endogenous	PF3D7_0507500	NA	13	2635	961	31	10	12	13	105	48	4	10	8	15	20	5	5	11	19	974	12	4	92	39	10	76	28
Endogenous	PF3D7_0609800	NA	17	916	456	36	11	13	9	236	87	6	22	10	20	18	8	10	11	17	924	25	3	93	59	26	85	40
Endogenous	PF3D7_0700700	NA	2	188	85	2	4	2	1	3	2	2	4	1	1	1	2	5	1	3	135	7	1	1	1	4	2	1
Endogenous	PF3D7_0709000	NA	4	475	276	5	7	40	3	558	145	6	5	4	122	3	3	2	4	5	141	6	3	56	25	6	25	16
Endogenous	PF3D7_0831300	NA	17	576	345	21	10	16	14	106	39	7	12	11	46	12	11	9	11	19	177	11	12	48	28	11	54	23
Endogenous	PF3D7_0832300	NA	2	117	61	4	1	1	1	5	4	1	1	1	6	2	2	1	2	1	64	5	1	1	3	3	3	1
Endogenous	PF3D7_0901300	NA	5	6	6	1	3	2	3	2	4	3	8	3	2	6	1	7	1	2	6	2	1	3	5	2	3	3
Endogenous	PF3D7_0902100	NA	3	288	127	5	1	3	7	37	16	3	3	2	4	4	1	4	3	1	93	10	3	1	1	4	15	12
Endogenous	PF3D7_1001100.1	NA	6	481	259	1	6	11	6	48	20	2	2	7	19	1	3	1	3	7	131	10	1	92	59	7	42	21
Endogenous	PF3D7_1001600	NA	10	1175	351	17	11	97	20	1074	288	11	29	10	113	17	13	18	12	23	1573	17	15	66	39	26	188	72
Endogenous	PF3D7_1008100	NA	2	1022	468	4	2	47	2	1226	314	4	13	3	151	12	1	5	1	7	703	13	3	149	60	7	90	56
Endogenous	PF3D7_1012300	NA	5	386	257	8	4	26	1	185	70	2	3	3	33	7	5	3	3	3	333	9	3	29	14	5	56	25
Endogenous	PF3D7_1016300	NA	5	2290	688	4	4	741	7	6873	1400	1	65	3	1290	54	2	8	2	2	2191	13	7	342	154	3	529	196
Endogenous	PF3D7_1016900	NA	7	42914	37402	6	5	95	3	4366	1311	5	427	3	397	14	5	47	2	36	2669	12	3	96	45	5	1724	1288
Endogenous	PF3D7_1040600	NA	11	11	4	20	15	13	12	10	9	7	4	2	11	13	8	3	9	4	11	4	3	10	10	8	10	10
Endogenous	PF3D7_1100700	NA	4	24	10	3	1	3	1	14	9	4	1	2	3	3	2	1	8	1	16	7	3	1	2	3	10	3
Endogenous	PF3D7_1105000	NA	5	81954	31772	5	8	5514	11	68033	16743	9	1071	5	7818	308	10	99	4	34	83788	227	6	757	450	6	7657	3773
Endogenous	PF3D7_1105100	NA	9	91318	37029	2	11	6610	6	70615	17469	1	1461	10	8602	315	13	114	7	99	90951	268	7	723	389	4	8839	4471
Endogenous	PF3D7_1106100	NA	2	435	244	2	1	15	6	275	81	1	6	1	28	5	4	1	1	1	287	2	3	31	6	3	37	30
Endogenous	PF3D7_1132800	NA	3	1798	953	4	1	90	1	930	275	4	37	1	133	9	6	3	2	4	2186	16	3	108	73	1	144	98
Endogenous	PF3D7_1216500	NA	11	1017	1006	17	4	6	12	164	65	6	16	11	61	13	12	10	10	12	310	13	5	53	7	15	118	66
Endogenous	PF3D7_1222600	NA	5	822	382	4	3	24	7	29	5	1	2	1	5	2	1	3	1	5	214	5	1	11	7	7	34	19
Endogenous	PF3D7_1223100	NA	3	2847	1277	3	2	41	1	1067	365	3	26	7	100	7	1	7	3	14	2930	13	1	85	46	1	210	89
Endogenous	PF3D7_1232500	NA	6	2313	1061	2	3	16	5	366	135	2	14	5	15	1	3	2	3	7	926	12	3	55	25	1	90	27
Endogenous	PF3D7_1235200	NA	2	357	111	2	1	2	2	126	35	1	2	1	2	1	1	2	3	2	443	8	2	83	55	1	42	13
Endogenous	PF3D7_1236200	NA	24	5366	3239	30	7	22	17	983	268	8	57	12	175	24	14	16	16	17	367	18	10	16	14	27	263	206
Endogenous	PF3D7_1240300	NA	2	4	6	1	1	1	2	24	2	2	1	1	1	2	1	1	4	4	2	6	1	1	1	1	1	1
Endogenous	PF3D7_1253000	NA	9	382	209	13	7	19	14	40	22	14	9	7	18	9	8	9	9	11	191	10	7	46	30	11	48	15
Endogenous	PF3D7_1301200	NA	4	717	304	1	2	481	2	78	24	1	5	3	3	3	3	5	2	2	281	15	1	230	139	4	43	16
Endogenous	PF3D7_1301800	NA	6	451	224	4	3	16	6	45	11	1	2	5	6	3	3	2	6	6	114	8	1	32	16	6	37	17
Endogenous	PF3D7_1302100	NA	3	1570	858	5	6	190	5	4986	1175	4	144	7	1306	43	5	29	4	48	1765	12	6	96	22	8	559	280
Housekeeping	PF3D7_1306500	NA	20	429	236	22	10	18	19	57	27	5	14	9	31	7	5	9	12	8	195	9	9	32	7	22	58	15
Endogenous	PF3D7_1323700	NA	3	1112	408	6	3	7	2	272	151	9	9	4	14	4	5	5	3	5	1279	12	1	27	26	5	56	30
Endogenous	PF3D7_1331000	NA	16	445	180	24	4	16	20	72	31	6	14	4	9	11	7	9	10	14	239	9	9	28	19	15	59	18
Endogenous	PF3D7_1354200	NA	6	808	523	4	1	34	3	307	125	7	7	1	59	4	4	3	2	8	489	6	1	40	23	5	60	36
Endogenous	PF3D7_1356300	NA	5	1310	635	8	4	46	3	627	216	2	20	1	113	7	4	2	5	8	1430	12	1	8	3	3	109	65
Endogenous	PF3D7_1361800	NA	14	4373	1410	27	6	25	16	800	266	8	33	6	38	16	11	13	16	19	2667	18	5	83	43	16	194	81
Endogenous	PF3D7_1404600.1	NA	1	210	127	1	1	4	3	58	20	1	1	1	16	1	1	1	1	2	103	4	2	49	13	3	28	7
Endogenous	PF3D7_1406800	NA	1	1178	613	2	2	18	3	393	178	4	12	3	35	1	4	3	1	10	1434	4	2	14	14	1	90	49
Endogenous	PF3D7_1409200.1	NA	1	413	309	2	2	11	8	150	48	3	9	8	49	7	1	3	1	5	280	7	5	14	5	6	42	13
Endogenous	PF3D7_1409200.2	NA	3	2502	775	6	4	6	6	684	326	5	12	1	15	3	3	3	3	11	4737	22	2	69	16	6	132	69
Endogenous	PF3D7_1410400	NA	6	1181	695	3	2	98	7	1321	322	3	20	3	269	19	1	8	2	9	505	6	6	494	305	5	114	42
Endogenous	PF3D7_1417400	NA	7	242	106	3	3	4	6	46	20	2	4	3	6	6	2	1	2	3	88	4	3	10	4	3	19	13
Endogenous	PF3D7_1423300	NA	3	1145	455	6	1	4	6	70	34	1	4	3	5	3	3	3	1	3	447	6	7	6	4	3	30	19
Endogenous	PF3D7_1433900	NA	16	198	94	28	14	8	17	66	29	2	9	7	15	14	4	15	17	14	171	15	5	17	9	25	29	15
Endogenous	PF3D7_1436600	NA	5	1396	603	3	8	19	1	478	130	3	15	4	37	7	4	2	3	4	955	14	3	95	21	3	90	34
